# Supplementary material for: Antiangiogenic, Anti-Inflammatory and Antioxidant Properties of Bidens tripartite Herb, Galium verum Herb and Rumex hydrolapathum Root
Source: Molecules. 2023 Jun 24;28(13):4966. doi: 10.3390/molecules28134966 (PMC10343270; doi:10.3390/molecules28134966)
Supplement: Supplementary file 1 [file molecules-28-04966-s001.zip]

Archive with 1 entries (1 files):
- molecules-2420226-supplementary.pdf
